# Supplementary material for: Structure-Activity Relationship Analysis of Benzotriazine Analogues as HIV-1 Latency-Reversing Agents
Source: Antimicrob Agents Chemother. 2020 Jul 22;64(8):e00888-20. doi: 10.1128/AAC.00888-20 (PMC7526807; doi:10.1128/AAC.00888-20)
Supplement: Supplemental file 2 [file AAC.00888-20-sd002.xlsx]

## Sheet: BIN Compounds
Lab Identifier	Name	Chemical formula	MW (g/mol)	Supplier	Catalog number	T-LogP
BIN001	3-Hydroxy-1,2,3-benzotriazin-4(3H)-one	C7H5N3O2	163.13	AK Scientific Inc.	P962	0.59
BIN002	1,2,3-Benzotriazine-4(3H)-one	C7H5N3O	147.13	Sigma-Aldrich	340545	0.84
BIN003	3-(Diethoxyphosphoryloxy)-1,2,3-benotriazin-4(3H)-one	C11H14N3O5P	299.2	ChemPep	120401	0.89
BIN004	N,N,N',N'-Tetramethyl-O-(3,4-dihydro-4-oxo-1,2,3-benzotriazin-3-yl)uranium tetrafluoroborate	C12H16BF4N5O2	349.1	ChemPep	122003	-1.66
BIN005	3-(3,5-XYLYL)-1,2,3-Benzotriazine-4(3H)-one	C15H13N3O	251.29	Sigma-Aldrich	S545643	3.43
BIN006	3-benzyl-1,2,3-benzotriazin-4(3H)-one	C14H11N3O	237.3	Hit2Lead	7941441	2.51
BIN007	3-(4-fluorobenzyl)-1,2,3-benzotriazin-4(3H)-one	C14H10FN3O	255.2	Hit2Lead	7953701	2.67
BIN008	3-(4-bromobenzyl)-1,2,3-benzotriazin-4(3H)-one	C14H10BrN3O	316.2	Hit2Lead	7959047	3.31
BIN009	3-(2-chlorobenzyl)-1,2,3-benzotriazin-4(3H)-one	C14H10ClN3O	271.7	Hit2Lead	7962460	3.14
BIN010	3-(1-naphthylmethyl)-1,2,3-benzotriazin-4(3H)-one	C18H13N3O	287.3	Hit2Lead	7993288	3.67
BIN011	3-(4-pyridinylmethyl)-1,2,3-benzotriazin-4(3H)-one	C13H10N4O	238.2	Hit2Lead	9195983	1.22
BIN012	3-(2-phenylethyl)-1,2,3-benzotriazin-4(3H)-one	C15H13N3O	251.3	Hit2Lead	9195985	2.71
BIN013	3-(1-methyl-2-oxo-2-phenylethyl)-1,2,3-benzotriazin-4(3H)-one	C16H13N3O2	279.3	Hit2Lead	7999178	2.42
BIN014	3-(2-oxo-2-phenylethyl)-1,2,3-benzotriazin-4(3H)-one	C15H11N3O2	265.3	Hit2Lead	9000578	2.06
BIN015	4-(4-oxo-1,2,3-benzotriazin-3(4H)-yl)butanoic acid	C11H11N3O3	233.2	Hit2Lead	9033494	0.7
BIN016	(4-oxo-1,2,3-benzotriazin-3(4H)-yl)acetic acid	C9H7N3O3	205.2	Hit2Lead	9040855	0.16
BIN017	2-(4-oxo-1,2,3-benzotriazin-3(4H)-yl)propanoic acid	C10H9N3O3	219.2	Hit2Lead	9255264	0.52
BIN018	3-(4-oxo-1,2,3-benzotriazin-3(4H)-yl)propanoic acid	C10H9N3O3	219.2	Hit2Lead	9272707	0.43
BIN019	3-(2-aminoethyl)-1,2,3-benzotriazin-4(3H)-one hydrochloride	C9H10N4O.ClH	226.7	Hit2Lead	9125397	-0.28
BIN020	3-[2-(dimethylamino)ethyl]-1,2,3-benzotriazin-4(3H)-one	C11H14N4O	218.3	Hit2Lead	9195966	0.94
BIN021	3-[3-(dimethylamino)propyl]-1,2,3-benzotriazin-4(3H)-one	C12H16N4O	232.3	Hit2Lead	9195968	1.21
BIN022	methyl (4-oxo-1,2,3-benzotriazin-3(4H)-yl)acetate	C10H9N3O3	219.2	Hit2Lead	9248977	0.46
BIN023	3-methyl-1,2,3-benzotriazine-4(3H)-thione	C8H7N3S	177.229	Sigma-Aldrich	PH007440	1.25
BIN024	4-(tert-butoxycarbonylamino-me)-benzoic acid oxo-benzo(d)(1,2,3)triazin-yl ester	C20H20N4O5	396.41	Sigma-Aldrich	S283320	3.27

## Sheet: BOL Compounds
Lab Identifier	Name	Chemical formula	MW (g/mol)	Supplier	Catalog number
BOL001	1-Hydroxybenzotriazole hydrate	C6H5N3	135.12	Sigma-Aldrich	711489
BOL002	Benzotriazole	C6H5N3	119.12	Sigma-Aldrich	B11400
BOL003	6-Chloro-1-hydroxybenzotriazole	C6H4ClN3O	169.57	Matrix Innovation	1-008-001
BOL004	1-Aminobenzotriazole	C6H6N4	134.14	Sigma-Aldrich	A3940
BOL005	(Benzotriazol-1-yloxy)tripyrrolidinophosphonium hexafluorophosphate	C18H28N6OP·PF6	520.39	Sigma-Aldrich	377848
BOL006	6-Chloro-benzotriazole-1-yloxy-tris-pyrrolidinophosphonium hexafluorophosphate	C18H27ClF6N6OP2	554.84	Sigma-Aldrich	8510870
BOL007	O-(Benzotriazol-1-yl)-N,N,N′,N′-tetramethyluronium tetrafluoroborate	C11H16N5O·BF4	321.08	Sigma-Aldrich	12806
BOL008	3-[Bis(dimethylamino)methyliumyl]-3H-benzotriazol-1-oxide hexafluorophosphate	C10H15F6N6OP	379.24	Sigma-Aldrich	12804
BOL009	O-(1H-6-Chlorobenzotriazole-1-yl)-1,1,3,3-tetramethyluronium hexafluorophosphate	C11H15ClF6N5OP	413.69	Sigma-Aldrich	8510120025
BOL010	O-Benzotriazol-1-yl-N,N,N′,N′-bis(pentamethylene)uronium hexafluorophosphate	C17H24F6N5OP	459.37	Sigma-Aldrich	420271
BOL011	1-ethoxy-6-nitro-1H-1,2,3-benzotriazole	C8H8N4O3	208	Hit2Lead	5352225
BOL012	6-nitro-1-propoxy-1H-1,2,3-benzotriazole	C9H10N4O3	222	Hit2Lead	5345823
BOL013	1-butoxy-6-nitro-1H-1,2,3-benzotriazole	C10H12N4O3	236	Hit2Lead	5349400
BOL014	1,1'-[1,2-phenylenebis(methyleneoxy)]bis-1H-1,2,3-benzotriazole	C20H16N6O2	372	Hit2Lead	7906101
BOL015	3H-[1,2,3]triazolo[4,5-b]pyridin-3-ol	C5H4N4O	136.1	ChemPep	A7024
BOL016	O-(7-Azabenzotriazole-1-yl)-N,N,N',N'-tetramethyluronium tetrafluoroborate	C10H15BF4N6O	322.1	ChemPep	873798-09-5
BOL017	(7-Azabenzotriazol-1-yloxy)tripyrrolidinophosphonium hexafluorophosphate	C17H27F6N7OP2	521.38	Sigma-Aldrich	535303
BOL018	1-[(Dimethylamino)(morpholino)methylene]-1H-[1,2,3]triazolo[4,5-b]pyridine-1-ium 3-oxide hexafluorophosphate	C12H17F6N6O2P	422.27	Sigma-Aldrich	776149
BOL019	1-[Bis(dimethylamino)methylene]-1H-1,2,3-triazolo[4,5-b]pyridinium 3-oxid hexafluorophosphate	C10H15F6N6OP	380.2	Sigma-Aldrich	445460

## Sheet: Other Protein Coupling Reagents
Lab Identifier	IUPAC name	Chemical formula	MW (g/mol)	Supplier	Catalog number
PCR001	O-[(Ethoxycarbonyl)cyanomethylenamino]-N,N,NÆ,NÆ-tetramethyluronium tetrafluoroborate	C10H17BF4N4O3	328.07	Sigma-Aldrich	8510880025
PCR002	(1-Cyano-2-ethoxy-2-oxoethylidenaminooxy)dimethylamino-morpholino-carbenium hexafluorophosphate	C12H19F6N4O4P	428.27	Sigma-Aldrich	8510850025
PCR003	O-(N-Succinimidyl)-N,N,N′,N′-tetramethyluronium tetrafluoroborate	C9H16BF4N3O3	301.05	Sigma-Aldrich	385530
PCR004	Dipyrrolidino(N-succinimidyloxy)carbenium hexafluorophosphate	C13H20F6N3O3P	411.28	Sigma-Aldrich	85971
PCR005	S-(1-Oxido-2-pyridyl)-N,N,N′,N′-tetramethylthiuronium hexafluorophosphate	C10H16F6N3OPS	371.28	Sigma-Aldrich	94624
